# Supplementary material for: Secondary Metabolites with Antimicrobial Activities from Chamaecyparis obtusa var. formosana
Source: Molecules. 2022 Jan 10;27(2):429. doi: 10.3390/molecules27020429 (PMC8779593; doi:10.3390/molecules27020429)
Supplement: Supplementary file 1 [file molecules-27-00429-s001.zip]

Archive with 1 entries (1 files):
- molecules-1415538-supplementary.pdf
